# Supplementary material for: Prefrontal Dopamine in Flexible Adaptation to Environmental Changes: A Game for Two Players
Source: Biomedicines. 2023 Nov 30;11(12):3189. doi: 10.3390/biomedicines11123189 (PMC10740496; doi:10.3390/biomedicines11123189)
Supplement: Supplementary file 1 [file biomedicines-11-03189-s001.zip]

Archive with 1 entries (1 files):
- biomedicines-2661020-supplementary.pdf
